# Supplementary material for: The NAD+ precursor NMN activates dSarm to trigger axon degeneration in Drosophila
Source: eLife. 2022 Dec 23;11:e80245. doi: 10.7554/eLife.80245 (PMC9788811; doi:10.7554/eLife.80245)
Supplement: Figure 1—source data 1. — (A) Raw unedited western blots and uncropped blots with relevant bands clearly labeled. (C) Raw data of quantified preserved severed axons. [file elife-80245-fig1-data1.zip]

Archive with 22 entries (20 files):
- Figure 1/
- __MACOSX/._Figure 1
- Figure 1/.DS_Store
- __MACOSX/Figure 1/._.DS_Store
- Figure 1/1C quant.xlsx
- __MACOSX/Figure 1/._1C quant.xlsx
- Figure 1/1A Western/
- __MACOSX/Figure 1/._1A Western
- Figure 1/1A Western/syntaxin + info.png
- __MACOSX/Figure 1/1A Western/._syntaxin + info.png
- Figure 1/1A Western/syntaxin + info.jpg
- __MACOSX/Figure 1/1A Western/._syntaxin + info.jpg
- Figure 1/1A Western/syntaxin raw.jpg
- __MACOSX/Figure 1/1A Western/._syntaxin raw.jpg
- Figure 1/1A Western/red channel + info.png
- __MACOSX/Figure 1/1A Western/._red channel + info.png
- Figure 1/1A Western/green channel +info.png
- __MACOSX/Figure 1/1A Western/._green channel +info.png
- Figure 1/1A Western/green channel raw.jpg
- __MACOSX/Figure 1/1A Western/._green channel raw.jpg
- Figure 1/1A Western/red channel raw.jpg
- __MACOSX/Figure 1/1A Western/._red channel raw.jpg
