# Supplementary material for: The NAD+ precursor NMN activates dSarm to trigger axon degeneration in Drosophila
Source: eLife. 2022 Dec 23;11:e80245. doi: 10.7554/eLife.80245 (PMC9788811; doi:10.7554/eLife.80245)
Supplement: Figure 1—figure supplement 1—source data 1. — (B) Raw data of quantified preserved severed axons. [file elife-80245-fig1-figsupp1-data1.zip]

Archive with 4 entries (3 files):
- Figure 1 S1/
- __MACOSX/._Figure 1 S1
- Figure 1 S1/1 S1B quant.xlsx
- __MACOSX/Figure 1 S1/._1 S1B quant.xlsx
