# Supplementary material for: The NAD+ precursor NMN activates dSarm to trigger axon degeneration in Drosophila
Source: eLife. 2022 Dec 23;11:e80245. doi: 10.7554/eLife.80245 (PMC9788811; doi:10.7554/eLife.80245)
Supplement: Figure 1—figure supplement 2—source data 1. — (A) Raw unedited western blots and uncropped blots with relevant bands clearly labeled. (B) Raw unedited western blots and uncropped blots with relevant bands clearly labeled. (C) Raw data of Western blot quantification. [file elife-80245-fig1-figsupp2-data1.zip]

Archive with 26 entries (23 files):
- Figure 1 - figure supplement 2/
- __MACOSX/._Figure 1 - figure supplement 2
- Figure 1 - figure supplement 2/.DS_Store
- __MACOSX/Figure 1 - figure supplement 2/._.DS_Store
- Figure 1 - figure supplement 2/1 S2A Western/
- __MACOSX/Figure 1 - figure supplement 2/._1 S2A Western
- Figure 1 - figure supplement 2/1 S2 quant.xlsx
- __MACOSX/Figure 1 - figure supplement 2/._1 S2 quant.xlsx
- Figure 1 - figure supplement 2/1 S2B Western/
- __MACOSX/Figure 1 - figure supplement 2/._1 S2B Western
- Figure 1 - figure supplement 2/1 S2A Western/syx raw.jpg
- __MACOSX/Figure 1 - figure supplement 2/1 S2A Western/._syx raw.jpg
- Figure 1 - figure supplement 2/1 S2A Western/pncc + info.jpg
- __MACOSX/Figure 1 - figure supplement 2/1 S2A Western/._pncc + info.jpg
- Figure 1 - figure supplement 2/1 S2A Western/pncc raw.jpg
- __MACOSX/Figure 1 - figure supplement 2/1 S2A Western/._pncc raw.jpg
- Figure 1 - figure supplement 2/1 S2A Western/syx + info.jpg
- __MACOSX/Figure 1 - figure supplement 2/1 S2A Western/._syx + info.jpg
- Figure 1 - figure supplement 2/1 S2B Western/syx raw.jpg
- __MACOSX/Figure 1 - figure supplement 2/1 S2B Western/._syx raw.jpg
- Figure 1 - figure supplement 2/1 S2B Western/pncc + info.jpg
- __MACOSX/Figure 1 - figure supplement 2/1 S2B Western/._pncc + info.jpg
- Figure 1 - figure supplement 2/1 S2B Western/pncc raw.jpg
- __MACOSX/Figure 1 - figure supplement 2/1 S2B Western/._pncc raw.jpg
- Figure 1 - figure supplement 2/1 S2B Western/syx + info.jpg
- __MACOSX/Figure 1 - figure supplement 2/1 S2B Western/._syx + info.jpg
