# Supplementary material for: The NAD+ precursor NMN activates dSarm to trigger axon degeneration in Drosophila
Source: eLife. 2022 Dec 23;11:e80245. doi: 10.7554/eLife.80245 (PMC9788811; doi:10.7554/eLife.80245)
Supplement: Figure 2—figure supplement 1—source data 1. — (A) Raw data of enzymatic activity. (B) Raw data of qRT-PCR. [file elife-80245-fig2-figsupp1-data1.zip]

Archive with 6 entries (5 files):
- Figure 2 - figure supplement 1/
- __MACOSX/._Figure 2 - figure supplement 1
- Figure 2 - figure supplement 1/2 S1B qRTPCR.xlsx
- __MACOSX/Figure 2 - figure supplement 1/._2 S1B qRTPCR.xlsx
- Figure 2 - figure supplement 1/2 S1A enz activity.xlsx
- __MACOSX/Figure 2 - figure supplement 1/._2 S1A enz activity.xlsx
