# Supplementary material for: The NAD+ precursor NMN activates dSarm to trigger axon degeneration in Drosophila
Source: eLife. 2022 Dec 23;11:e80245. doi: 10.7554/eLife.80245 (PMC9788811; doi:10.7554/eLife.80245)
Supplement: Figure 2—figure supplement 2—source data 1. [file elife-80245-fig2-figsupp2-data1.zip]

Archive with 4 entries (3 files):
- Figure 2 - figure supplement 2/
- __MACOSX/._Figure 2 - figure supplement 2
- Figure 2 - figure supplement 2/2 S2 qRTPCR.xlsx
- __MACOSX/Figure 2 - figure supplement 2/._2 S2 qRTPCR.xlsx
