# Supplementary material for: The NAD+ precursor NMN activates dSarm to trigger axon degeneration in Drosophila
Source: eLife. 2022 Dec 23;11:e80245. doi: 10.7554/eLife.80245 (PMC9788811; doi:10.7554/eLife.80245)
Supplement: Figure 3—figure supplement 1—source data 1. [file elife-80245-fig3-figsupp1-data1.zip]

Archive with 4 entries (3 files):
- Figure 3 - figure supplement 1/
- __MACOSX/._Figure 3 - figure supplement 1
- Figure 3 - figure supplement 1/3 S4 optogenetics.xlsx
- __MACOSX/Figure 3 - figure supplement 1/._3 S4 optogenetics.xlsx
