# Supplementary material for: The NAD+ precursor NMN activates dSarm to trigger axon degeneration in Drosophila
Source: eLife. 2022 Dec 23;11:e80245. doi: 10.7554/eLife.80245 (PMC9788811; doi:10.7554/eLife.80245)
Supplement: Figure 4—source data 1. — (B) Raw unedited Western blots and uncropped blots with relevant bands clearly labeled. (C) Raw data of metabolomic measurement. (E) Raw data of quantified preserved severed axons. (F) Raw data of quantified preserved severed axons. (G) Raw data of quantified preserved severed axons. [file elife-80245-fig4-data1.zip]

Archive with 28 entries (26 files):
- Figure 4/
- __MACOSX/._Figure 4
- Figure 4/4E tc nampt.xlsx
- __MACOSX/Figure 4/._4E tc nampt.xlsx
- Figure 4/.DS_Store
- __MACOSX/Figure 4/._.DS_Store
- Figure 4/4B wb/
- __MACOSX/Figure 4/._4B wb
- Figure 4/4F tc nampt axed.xlsx
- __MACOSX/Figure 4/._4F tc nampt axed.xlsx
- Figure 4/4C mNAMPT.xlsx
- __MACOSX/Figure 4/._4C mNAMPT.xlsx
- Figure 4/4F tc nampt dsarm.xlsx
- __MACOSX/Figure 4/._4F tc nampt dsarm.xlsx
- Figure 4/4E tc gfp.xlsx
- __MACOSX/Figure 4/._4E tc gfp.xlsx
- Figure 4/4F tc nampt hiw.xlsx
- __MACOSX/Figure 4/._4F tc nampt hiw.xlsx
- Figure 4/4G 7 dpa.xlsx
- __MACOSX/Figure 4/._4G 7 dpa.xlsx
- Figure 4/4B wb/syx raw.jpg
- __MACOSX/Figure 4/4B wb/._syx raw.jpg
- Figure 4/4B wb/mnampt + info.jpg
- __MACOSX/Figure 4/4B wb/._mnampt + info.jpg
- Figure 4/4B wb/syx + info.jpg
- __MACOSX/Figure 4/4B wb/._syx + info.jpg
- Figure 4/4B wb/mnampt raw.jpg
- __MACOSX/Figure 4/4B wb/._mnampt raw.jpg
