# Supplementary material for: The NAD+ precursor NMN activates dSarm to trigger axon degeneration in Drosophila
Source: eLife. 2022 Dec 23;11:e80245. doi: 10.7554/eLife.80245 (PMC9788811; doi:10.7554/eLife.80245)
Supplement: Figure 4—source data 1. — (B) Raw unedited Western blots and uncropped blots with relevant bands clearly labeled. (C) Raw data of metabolomic measurement. (E) Raw data of quantified preserved severed axons. (F) Raw data of quantified preserved severed axons. (G) Raw data of quantified preserved severed axons. [file elife-80245-fig4-data1.zip › Figure 4/4C mNAMPT.xlsx]

## Sheet: Sheet1
				Nicotinamide mononucleotide (NMN)	Nicotinamide Riboside (NR)	Nicotinate Riboside (NaR)	Nicotinic acid mononucleotide (NaMN)	Nicotinic acid	3-OH-Kynurenine	NAD	Nicotinamide	Kynurenine	Tryptophan	3-OH-Anthranilic acid	Nicotinic acid adenine dinucleotide (NaAD)	Xanthurenic acid	Kynurenic acid	cADPR	ADPR
Sample_ID	Volume Extraction Metabolites (µL)	Volume Extraction Proteins (µL)	Total protein content (µg/mL)	Calc. Conc. (µM)	Calc. Conc. (µM)	Calc. Conc. (µM)	Calc. Conc. (µM)	Calc. Conc. (µM)	Calc. Conc. (µM)	Calc. Conc. (µM)	Calc. Conc. (µM)	Calc. Conc. (µM)	Calc. Conc. (µM)	Calc. Conc. (µM)	Calc. Conc. (µM)	Calc. Conc. (µM)	Calc. Conc. (µM)	Calc. Conc. (µM)	Calc. Conc. (µM)
LN_NAD_0122_cActin_I_1	150	750	622.2	2.01931	0.0495245	0.00171907	0.0200396	0.240486	20.4596	8.47871	0.04645	0.240324	3.48824	N.D	0.0254478	10.1115	0.0810065	0.304647	0.0261108
LN_NAD_0122_cActin_II_2	150	750	516.85	1.9125	0.0336025	0.00104293	0.0113932	0.0722033	12.8815	6.87352	0.0252778	0.188945	2.25777	0.0655559	0.0175939	8.56315	0.0668869	0.0452089	0.0170946
LN_NAD_0122_cActin_III_3	150	750	496.95	1.78436	0.0257562	0.000579305	0.00917865	0.0971823	14.6117	6.25077	0.117563	0.57842	2.62589	0.0342924	0.00667366	7.50646	0.118746	0.0798124	0.015049
LN_NAD_0122_cActin_IV_4	150	750	608.1	2.04858	0.0534838	0.000927486	0.0160034	0.216547	16.408	8.40982	0.0954198	0.377057	2.5229	0.0551529	0.0145402	11.1345	0.207631	0.312478	0.0180189
LN_NAD_0122_mANAMPT_I_21	150	750	665.7	2.11207	0.0924746	0.000986352	0.0151082	0.131069	27.8296	9.22073	0.0354885	0.224284	3.65107	0.0734382	0.0120985	28.2619	0.903959	0.238326	0.0322895
LN_NAD_0122_mANAMPT_II_22	150	750	625.95	2.21746	0.0982911	0.000926534	0.0121033	0.149972	35.2069	9.02049	0.0399863	0.213282	3.57958	0.0707493	0.0117991	29.3318	0.813185	0.46384	0.0323319
LN_NAD_0122_mANAMPT_III_23	150	750	614.15	2.13953	0.0859942	0.00101889	0.015916	0.169051	29.7255	7.26986	0.0371404	0.316619	3.86601	0.0771924	0.0111635	24.7671	0.885844	0.291706	0.0248595
LN_NAD_0122_mANAMPT_IV_24	150	750	623.3	2.01362	0.104936	0.00134288	0.0135055	0.127198	25.2418	7.45609	0.0354107	0.152267	3.12315	0.0461942	0.0105852	29.682	0.94009	0.285824	0.0229301
LN_NAD_0122_cmNAMPT_I_25	150	750	510.4	2.3005	0.0355686	0.00107473	0.0111981	0.13519	3.34289	9.47413	0.0454467	0.145516	1.81122	0.0445309	0.0240761	7.60925	0.104338	0.121578	0.0207241
LN_NAD_0122_cmNAMPT_II_26	150	750	451.2	1.78335	0.0212235	0.000482153	0.00733966	0.0835956	7.03587	5.66466	0.0845345	0.232806	2.59191	0.0538108	0.0118174	5.55507	0.0971658	0.0661092	0.0109932
LN_NAD_0122_cmNAMPT_III_27	150	750	566.85	2.0572	0.0584333	0.00171583	0.017483	0.191827	8.83402	9.15962	0.0586922	0.224962	1.83489	0.0573769	0.0215965	10.6679	0.342737	0.184132	0.0208405
LN_NAD_0122_cmNAMPT_IV_28	150	750	481	2.08693	0.0340246	0.00119151	0.0104341	0.127423	3.27085	8.15252	0.0372194	0.191831	2.09081	0.0743647	0.011499	4.79468	0.118939	0.0797454	0.0175955
