# Supplementary material for: The NAD+ precursor NMN activates dSarm to trigger axon degeneration in Drosophila
Source: eLife. 2022 Dec 23;11:e80245. doi: 10.7554/eLife.80245 (PMC9788811; doi:10.7554/eLife.80245)
Supplement: Figure 5—source data 1. — (A) Raw unedited Western blots and uncropped blots with relevant bands clearly labeled. (B) Raw unedited Western blots and uncropped blots with relevant bands clearly labeled. (C) Raw data of NADglo assay. (D) Raw unedited Western blots and uncropped blots with relevant bands clearly labeled. (E) Raw data of quantified preserved severed axons. [file elife-80245-fig5-data1.zip]

Archive with 36 entries (32 files):
- Figure 5/
- __MACOSX/._Figure 5
- Figure 5/5C Western/
- __MACOSX/Figure 5/._5C Western
- Figure 5/.DS_Store
- __MACOSX/Figure 5/._.DS_Store
- Figure 5/5E 7 dpa.xlsx
- __MACOSX/Figure 5/._5E 7 dpa.xlsx
- Figure 5/5B Western/
- __MACOSX/Figure 5/._5B Western
- Figure 5/5C NAD quant.xlsx
- __MACOSX/Figure 5/._5C NAD quant.xlsx
- Figure 5/5A Western/
- __MACOSX/Figure 5/._5A Western
- Figure 5/5C Western/flag 1st and 2nd + info.jpg
- __MACOSX/Figure 5/5C Western/._flag 1st and 2nd + info.jpg
- Figure 5/5C Western/flag 1st wb raw.jpg
- __MACOSX/Figure 5/5C Western/._flag 1st wb raw.jpg
- Figure 5/5C Western/syx 1st and 2nd wb raw.tif
- __MACOSX/Figure 5/5C Western/._syx 1st and 2nd wb raw.tif
- Figure 5/5C Western/flag 2nd wb raw.jpg
- __MACOSX/Figure 5/5C Western/._flag 2nd wb raw.jpg
- Figure 5/5C Western/syx 1st and 2nd wb + info.jpg
- __MACOSX/Figure 5/5C Western/._syx 1st and 2nd wb + info.jpg
- Figure 5/5B Western/flag + info.jpeg
- __MACOSX/Figure 5/5B Western/._flag + info.jpeg
- Figure 5/5B Western/flag raw.Tif
- __MACOSX/Figure 5/5B Western/._flag raw.Tif
- Figure 5/5A Western/syx raw.jpg
- __MACOSX/Figure 5/5A Western/._syx raw.jpg
- Figure 5/5A Western/flag raw.jpg
- __MACOSX/Figure 5/5A Western/._flag raw.jpg
- Figure 5/5A Western/syx + info.jpg
- __MACOSX/Figure 5/5A Western/._syx + info.jpg
- Figure 5/5A Western/flag + info.jpg
- __MACOSX/Figure 5/5A Western/._flag + info.jpg
