# Supplementary material for: The NAD+ precursor NMN activates dSarm to trigger axon degeneration in Drosophila
Source: eLife. 2022 Dec 23;11:e80245. doi: 10.7554/eLife.80245 (PMC9788811; doi:10.7554/eLife.80245)
Supplement: Figure 5—source data 1. — (A) Raw unedited Western blots and uncropped blots with relevant bands clearly labeled. (B) Raw unedited Western blots and uncropped blots with relevant bands clearly labeled. (C) Raw data of NADglo assay. (D) Raw unedited Western blots and uncropped blots with relevant bands clearly labeled. (E) Raw data of quantified preserved severed axons. [file elife-80245-fig5-data1.zip › Figure 5/5C NAD quant.xlsx]

## Sheet: Sheet1
rate mol NAD / min /mol enzyme	NAD							NAD + 50 µM NMN
WT dSARM E	4.058	2.492	3.139	2.895	1.802	3.755	3.676	5.606	4.219	4.266	3.936	1.751	5.619	4.811
"K193R" dSARM E	3.57	2.872	3.783	0.86	1.392	4.946	4.783	4.145	2.963	3.909	0.542	1.264	4.128	5.135
