# Supplementary material for: The NAD+ precursor NMN activates dSarm to trigger axon degeneration in Drosophila
Source: eLife. 2022 Dec 23;11:e80245. doi: 10.7554/eLife.80245 (PMC9788811; doi:10.7554/eLife.80245)
Supplement: Figure 5—figure supplement 1—source data 1. — (A) Raw unedited western blots and uncropped blots with relevant bands clearly labeled. (B) Raw data of quantified preserved severed axons. [file elife-80245-fig5-figsupp1-data1.zip]

Archive with 16 entries (14 files):
- Figure 5 - figure supplement 1/
- __MACOSX/._Figure 5 - figure supplement 1
- Figure 5 - figure supplement 1/.DS_Store
- __MACOSX/Figure 5 - figure supplement 1/._.DS_Store
- Figure 5 - figure supplement 1/5 S1B quant.xlsx
- __MACOSX/Figure 5 - figure supplement 1/._5 S1B quant.xlsx
- Figure 5 - figure supplement 1/5 S1A Western/
- __MACOSX/Figure 5 - figure supplement 1/._5 S1A Western
- Figure 5 - figure supplement 1/5 S1A Western/syx raw.jpg
- __MACOSX/Figure 5 - figure supplement 1/5 S1A Western/._syx raw.jpg
- Figure 5 - figure supplement 1/5 S1A Western/gfp raw.jpg
- __MACOSX/Figure 5 - figure supplement 1/5 S1A Western/._gfp raw.jpg
- Figure 5 - figure supplement 1/5 S1A Western/syx + info.jpg
- __MACOSX/Figure 5 - figure supplement 1/5 S1A Western/._syx + info.jpg
- Figure 5 - figure supplement 1/5 S1A Western/gfp + info.jpg
- __MACOSX/Figure 5 - figure supplement 1/5 S1A Western/._gfp + info.jpg
