# Supplementary material for: The NAD+ precursor NMN activates dSarm to trigger axon degeneration in Drosophila
Source: eLife. 2022 Dec 23;11:e80245. doi: 10.7554/eLife.80245 (PMC9788811; doi:10.7554/eLife.80245)
Supplement: Figure 6—source data 1. — (A) Raw data of quantified intact neuronal cell bodies. (B) Raw data of quantified preserved severed axons. (C) Raw data of quantified intact neuronal cell bodies. [file elife-80245-fig6-data1.zip]

Archive with 10 entries (9 files):
- Figure 6/
- __MACOSX/._Figure 6
- Figure 6/.DS_Store
- __MACOSX/Figure 6/._.DS_Store
- Figure 6/6B 7 dpa II.xlsx
- __MACOSX/Figure 6/._6B 7 dpa II.xlsx
- Figure 6/6A C.xlsx
- __MACOSX/Figure 6/._6A C.xlsx
- Figure 6/6B 7 dpa I.xlsx
- __MACOSX/Figure 6/._6B 7 dpa I.xlsx
