# Supplementary material for: The NAD+ precursor NMN activates dSarm to trigger axon degeneration in Drosophila
Source: eLife. 2022 Dec 23;11:e80245. doi: 10.7554/eLife.80245 (PMC9788811; doi:10.7554/eLife.80245)
Supplement: Figure 6—figure supplement 1—source data 1. — (B) Raw data of quantified preserved severed axons. (C) Raw data of grooming. (D) Raw data of quantified intact neuronal cell bodies. (E) Raw data of grooming. (F) Raw data of quantified intact neuronal cell bodies. [file elife-80245-fig6-figsupp1-data1.zip]

Archive with 12 entries (11 files):
- Figure 6 - figure supplement 1/
- __MACOSX/._Figure 6 - figure supplement 1
- Figure 6 - figure supplement 1/6 S1C tc uas-cas9.xlsx
- __MACOSX/Figure 6 - figure supplement 1/._6 S1C tc uas-cas9.xlsx
- Figure 6 - figure supplement 1/6 S1D F tc.xlsx
- __MACOSX/Figure 6 - figure supplement 1/._6 S1D F tc.xlsx
- Figure 6 - figure supplement 1/6 S1E opto.xlsx
- __MACOSX/Figure 6 - figure supplement 1/._6 S1E opto.xlsx
- Figure 6 - figure supplement 1/6 S1B 7 dpa.xlsx
- __MACOSX/Figure 6 - figure supplement 1/._6 S1B 7 dpa.xlsx
- Figure 6 - figure supplement 1/6 S1C tc act-cas9.xlsx
- __MACOSX/Figure 6 - figure supplement 1/._6 S1C tc act-cas9.xlsx
