# Supplementary material for: The NAD+ precursor NMN activates dSarm to trigger axon degeneration in Drosophila
Source: eLife. 2022 Dec 23;11:e80245. doi: 10.7554/eLife.80245 (PMC9788811; doi:10.7554/eLife.80245)
Supplement: Figure 6—figure supplement 1—source data 1. — (B) Raw data of quantified preserved severed axons. (C) Raw data of grooming. (D) Raw data of quantified intact neuronal cell bodies. (E) Raw data of grooming. (F) Raw data of quantified intact neuronal cell bodies. [file elife-80245-fig6-figsupp1-data1.zip › Figure 6 - figure supplement 1/6 S1E opto.xlsx]

## Sheet: Time_course_Nmnat_guide
	Quantification grooming
	Conditions: 7-14 days old animals intensity 6 mW/cm2
	#		60E02/CsChrimson ctrl UAS-CAS9 7 days old
			1	2	3	4	5	6	7	8	9	10	11	12	13	14	15	16	17	18	19	20	21	22	23	24	25	26	27	28	29	30	31	32	33	34	35	36	37	38	39	40	41	42	43	44	45	46	47
	1																																	1	1				1	1
	2																																1	1	1								1
	3																																		1	1	1				1
	4																																	1	1
	5																																		1	1	1	1		1	1
	6																																	1	1	1	1	1	1	1	1		1
	7																																	1	1	1	1	1	1	1	1
	8																																1	1	1	1	1		1
	9																																1	1	1	1	1	1		1		1
	10																																1	1	1	1	1				1
	11																																1	1	1	1	1	1
	12																																1	1	1	1	1	1	1	1		1
	13																																	1	1	1	1		1	1		1	1
	14																																1	1	1	1	1	1	1	1	1
	15																																	1	1	1		1			1
	SUM		0	0	0	0	0	0	0	0	0	0	0	0	0	0	0	0	0	0	0	0	0	0	0	0	0	0	0	0	0	0	7	13	15	12	11	8	7	8	7	3	3	0	0	0	0	0	0
	%		0	0	0	0	0	0	0	0	0	0	0	0	0	0	0	0	0	0	0	0	0	0	0	0	0	0	0	0	0	0	46.6667	86.6667	100	80	73.3333	53.3333	46.6667	53.3333	46.6667	20	20	0	0	0	0	0	0
	#		60E02/CsChrimson UAS-Cas9 Nmnat guide 7 days old
			1	2	3	4	5	6	7	8	9	10	11	12	13	14	15	16	17	18	19	20	21	22	23	24	25	26	27	28	29	30	31	32	33	34	35	36	37	38	39	40	41	42	43	44	45	46	47
	1																																	1	1		1
	2																																1	1	1	1		1		1	1		1
	3																																	1	1	1		1			1		1
	4																																	1	1	1	1		1	1
	5																																1	1	1	1	1	1	1	1	1	1	1
	6																																1	1	1	1		1	1
	7																																	1	1	1	1		1
	8																																1	1	1	1
	9																																1	1	1
	10																																			1
	11																																	1										1
	12																																	1	1	1	1	1
	13																																1	1	1
	14																																	1	1
	15																																	1	1
	SUM		0	0	0	0	0	0	0	0	0	0	0	0	0	0	0	0	0	0	0	0	0	0	0	0	0	0	0	0	0	0	6	14	13	9	5	5	4	3	3	1	3	1	0	0	0	0	0
	%		0	0	0	0	0	0	0	0	0	0	0	0	0	0	0	0	0	0	0	0	0	0	0	0	0	0	0	0	0	0	40	93.3333	86.6667	60	33.3333	33.3333	26.6667	20	20	6.66667	20	6.66667	0	0	0	0	0
	#		60E02/CsChrimson ctrl UAS-CAS9 14 days old
			1	2	3	4	5	6	7	8	9	10	11	12	13	14	15	16	17	18	19	20	21	22	23	24	25	26	27	28	29	30	31	32	33	34	35	36	37	38	39	40	41	42	43	44	45	46	47
	1																																	1	1		1	1	1	1	1
	2																																1	1	1	1				1	1		1
	3																																1	1	1	1	1	1	1	1			1
	4																																	1		1	1	1	1	1
	5																																	1	1	1	1	1	1	1	1		1
	6																																1	1	1	1	1	1	1	1			1
	7																																1	1	1	1		1		1	1
	8																																1	1	1	1	1	1	1	1	1
	9																																1	1	1	1	1	1	1
	10																																1	1	1		1			1	1
	11																																	1	1
	12																																1	1
	13																																1	1	1	1	1	1	1	1	1		1
	14																																1	1	1	1	1	1	1	1	1	1
	15																																					1		1	1	1	1
	SUM		0	0	0	0	0	0	0	0	0	0	0	0	0	0	0	0	0	0	0	0	0	0	0	0	0	0	0	0	0	0	10	14	12	10	10	11	9	12	9	2	6	0	0	0	0	0	0
	%		0	0	0	0	0	0	0	0	0	0	0	0	0	0	0	0	0	0	0	0	0	0	0	0	0	0	0	0	0	0	66.6667	93.3333	80	66.6667	66.6667	73.3333	60	80	60	13.3333	40	0	0	0	0	0	0
	#		60E02/CsChrimson UAS-Cas9 Nmnat guide 14 days old
			1	2	3	4	5	6	7	8	9	10	11	12	13	14	15	16	17	18	19	20	21	22	23	24	25	26	27	28	29	30	31	32	33	34	35	36	37	38	39	40	41	42	43	44	45	46	47
	1																																	1		1
	2																																	1	1	1		1
	3																																1	1	1
	4																																	1				1		1			1	1
	5																																	1
	6
	7																																	1	1	1
	8																																1			1
	9																																	1
	10																																		1	1	1	1			1
	11																																1	1		1		1	1	1	1
	12																																1	1	1	1	1	1	1
	13																																1						1		1		1	1		1	1
	14																																				1	1	1	1	1
	15																																1
	SUM		0	0	0	0	0	0	0	0	0	0	0	0	0	0	0	0	0	0	0	0	0	0	0	0	0	0	0	0	0	0	6	9	5	7	3	6	4	3	4	0	2	2	0	1	1	0	0
	%		0	0	0	0	0	0	0	0	0	0	0	0	0	0	0	0	0	0	0	0	0	0	0	0	0	0	0	0	0	0	40	60	33.3333	46.6667	20	40	26.6667	20	26.6667	0	13.3333	13.3333	0	6.66667	6.66667	0	0
		total:								1st	2nd	3rd
		bins per 10 sec stimulus:
		UAS-Cas9 ctrl 7 days old								91	83	83
		UAS-Cas9&UAS-Nmnat 7 days old								63	70	72
		UAS-Cas9 ctrl 14 days old								99	96	84
		UAS-Cas9&UAS-Nmnat 14 days old								47	31	30
		bins per 10 sec stimulus per animal
		UAS-Cas9 ctrl 7 days old								6.06667	5.53333	5.53333
		UAS-Cas9&UAS-Nmnat 7 days old								4.2	4.66667	4.8
		UAS-Cas9 ctrl 14 days old								6.6	6.4	5.6
		UAS-Cas9&UAS-Nmnat 14 days old								3.13333	2.06667	2
		Average bins / animal / 10 sec stimulus:								avg	sd	sem
		UAS-Cas9 ctrl 7 days old								5.71111	0.30792	0.177778
		UAS-Cas9&UAS-Nmnat 7 days old								4.55556	0.315054	0.181897
		UAS-Cas9 ctrl 14 days old								6.2	0.52915	0.305505
		UAS-Cas9&UAS-Nmnat 14 days old								2.4	0.635959	0.367171
[truncated: 103 more columns]

## Sheet: Time_course_Nmnatg_Raw_data
	Quantification grooming
	Conditions: 7-14 days old animals intensity 6 mW/cm2
	#		60E02/CsChrimson ctrl UAS-CAS9 7 days old
			1	2	3	4	5	6	7	8	9	10	11	12	13	14	15	16	17	18	19	20	21	22	23	24	25	26	27	28	29	30	31	32	33	34	35	36	37	38	39	40	41	42	43	44	45	46	47
	1																																1	1				1	1
	2																															1	1	1							1
	3																																		1	1	1				1
	4																																1	1
	5																																		1	1	1	1		1	1
	6																																1	1	1	1	1	1	1	1	1
	7																																1	1	1	1	1	1	1	1
	8																															1	1	1	1	1		1
	9																															1	1	1	1	1	1		1		1
	10																																1	1	1	1	1				1
	11																															1	1	1	1	1	1
	12																															1	1	1	1	1	1	1	1		1
	13																																1	1	1	1		1	1		1	1
	14																																1	1	1	1	1	1	1	1	1
	15																																	1	1	1		1			1
	SUM		0	0	0	0	0	0	0	0	0	0	0	0	0	0	0	0	0	0	0	0	0	0	0	0	0	0	0	0	0	5	12	13	12	12	9	9	7	4	10	1	0	0	0	0	0	0	0
	%		0	0	0	0	0	0	0	0	0	0	0	0	0	0	0	0	0	0	0	0	0	0	0	0	0	0	0	0	0	33.3333	80	86.6667	80	80	60	60	46.6667	26.6667	66.6667	6.66667	0	0	0	0	0	0	0
	#		60E02/CsChrimson UAS-Cas9 Nmnat guide 7 days old
			1	2	3	4	5	6	7	8	9	10	11	12	13	14	15	16	17	18	19	20	21	22	23	24	25	26	27	28	29	30	31	32	33	34	35	36	37	38	39	40	41	42	43	44	45	46	47
	1																																	1	1		1
	2																																1	1	1	1		1		1	1	1
	3																																1	1	1		1			1	1
	4																																	1	1	1	1		1	1
	5																																1	1	1	1	1	1	1	1	1	1	1
	6																																1	1	1	1		1	1
	7																														1	1	1	1		1
	8																															1	1	1	1
	9																																1	1	1
	10																																		1
	11																																1										1
	12																																1	1	1	1	1
	13																															1	1	1
	14																															1	1
	15																																	1	1
	SUM		0	0	0	0	0	0	0	0	0	0	0	0	0	0	0	0	0	0	0	0	0	0	0	0	0	0	0	0	1	4	11	12	11	6	5	3	3	4	3	2	2	0	0	0	0	0	0
	%		0	0	0	0	0	0	0	0	0	0	0	0	0	0	0	0	0	0	0	0	0	0	0	0	0	0	0	0	6.66667	26.6667	73.3333	80	73.3333	40	33.3333	20	20	26.6667	20	13.3333	13.3333	0	0	0	0	0	0
	#		60E02/CsChrimson ctrl UAS-CAS9 14 days old
			1	2	3	4	5	6	7	8	9	10	11	12	13	14	15	16	17	18	19	20	21	22	23	24	25	26	27	28	29	30	31	32	33	34	35	36	37	38	39	40	41	42	43	44	45	46	47
	1																												1	1		1	1	1	1	1
	2																															1	1	1	1				1	1	1
	3																															1	1	1	1	1	1	1	1	1
	4																														1		1	1	1	1	1
	5																																1	1	1	1	1	1	1	1	1
	6																																	1	1	1	1	1	1	1	1	1
	7																																1	1	1	1		1		1	1
	8																															1	1	1	1	1	1	1	1	1
	9																																1	1	1	1	1	1	1
	10																																	1	1	1		1			1	1
	11																																1	1
	12																																	1	1
	13																																1	1	1	1	1	1	1	1	1	1
	14																																1	1	1	1	1	1	1	1	1	1
	15																																					1		1	1	1	1
	SUM		0	0	0	0	0	0	0	0	0	0	0	0	0	0	0	0	0	0	0	0	0	0	0	0	0	0	1	1	1	4	11	14	13	11	8	10	8	9	8	5	1	0	0	0	0	0	0
	%		0	0	0	0	0	0	0	0	0	0	0	0	0	0	0	0	0	0	0	0	0	0	0	0	0	0	6.66667	6.66667	6.66667	26.6667	73.3333	93.3333	86.6667	73.3333	53.3333	66.6667	53.3333	60	53.3333	33.3333	6.66667	0	0	0	0	0	0
	#		60E02/CsChrimson UAS-Cas9 Nmnat guide 14 days old
			1	2	3	4	5	6	7	8	9	10	11	12	13	14	15	16	17	18	19	20	21	22	23	24	25	26	27	28	29	30	31	32	33	34	35	36	37	38	39	40	41	42	43	44	45	46	47
	1																																	1		1
	2																																1	1	1		1
	3																														1	1	1
	4																																1				1		1		1	1
	5																																	1
	6
	7																																1	1	1
	8																																1			1
	9																															1
	10																																		1	1	1	1			1
	11																																1	1		1		1	1	1	1
	12																														1	1	1	1	1	1	1
	13																																1						1		1		1	1		1	1
	14																																			1	1	1	1	1
	15																															1
	SUM		0	0	0	0	0	0	0	0	0	0	0	0	0	0	0	0	0	0	0	0	0	0	0	0	0	0	0	0	2	4	8	6	4	6	5	3	4	2	4	1	1	1	0	1	1	0	0
	%		0	0	0	0	0	0	0	0	0	0	0	0	0	0	0	0	0	0	0	0	0	0	0	0	0	0	0	0	13.3333	26.6667	53.3333	40	26.6667	40	33.3333	20	26.6667	13.3333	26.6667	6.66667	6.66667	6.66667	0	6.66667	6.66667	0	0
		total:								1st	2nd	3rd
		bins per 10 sec stimulus:
		UAS-Cas9 ctrl 7 days old								89	74	59
		UAS-Cas9&UAS-Nmnat 7 days old								60	62	61
		UAS-Cas9 ctrl 14 days old								97	88	47
		UAS-Cas9&UAS-Nmnat 14 days old								43	29	13
		bins per 10 sec stimulus per animal
		UAS-Cas9 ctrl 7 days old								5.93333	4.93333	3.93333
		UAS-Cas9&UAS-Nmnat 7 days old								4	4.13333	4.06667
		UAS-Cas9 ctrl 14 days old								6.46667	5.86667	3.13333
		UAS-Cas9&UAS-Nmnat 14 days old								2.86667	1.93333	0.866667
		Average bins / animal / 10 sec stimulus:								avg	sd	sem
		UAS-Cas9 ctrl 7 days old								4.93333	1	0.57735
		UAS-Cas9&UAS-Nmnat 7 days old								4.06667	0.0666667	0.03849
		UAS-Cas9 ctrl 14 days old								5.15556	1.77681	1.02584
		UAS-Cas9&UAS-Nmnat 14 days old								1.88889	1.00074	0.577778
[truncated: 103 more columns]
